# Supplementary material for: A novel seven-long non-coding RNA signature predicts survival in early stage lung adenocarcinoma
Source: Oncotarget. 2017 Jan 21;8(9):14876–86. doi: 10.18632/oncotarget.14781 (PMC5362451; doi:10.18632/oncotarget.14781)
Supplement: Supplementary file 2 [file oncotarget-08-14876-s002.xlsx]

## Sheet: single_cox_result
LncRNA	coef	exp(coef)	se(coef)	z	Pr(>|z|)	FDR
ENSG00000280046.1	-0.645733	0.524278	0.143725	-4.49284	7.02808e-06	0.0139009
ENSG00000167912.5	-0.665167	0.514188	0.154208	-4.31343	1.60739e-05	0.0139009
ENSG00000232684.1	0.599265	1.82078	0.139695	4.28981	1.78828e-05	0.0139009
ENSG00000260995.1	0.629565	1.87679	0.151119	4.16602	3.09967e-05	0.0180711
ENSG00000236373.1	0.50415	1.65558	0.124372	4.05357	5.04428e-05	0.0196054
ENSG00000224750.6	0.50415	1.65558	0.124372	4.05357	5.04428e-05	0.0196054
ENSG00000281162.2	0.672349	1.95883	0.168543	3.98918	6.63027e-05	0.0220883
ENSG00000279396.1	0.491508	1.63478	0.127376	3.85871	0.000113986	0.0300305
ENSG00000225937.1	0.399011	1.49035	0.103619	3.85075	0.000117757	0.0300305
ENSG00000260162.2	0.473868	1.60619	0.124529	3.80526	0.000141653	0.0300305
ENSG00000261327.4	0.473868	1.60619	0.124529	3.80526	0.000141653	0.0300305
ENSG00000237416.6	0.470887	1.60141	0.125163	3.76219	0.000168432	0.0305843
ENSG00000278133.1	-0.59525	0.551425	0.158347	-3.75914	0.000170496	0.0305843
ENSG00000269427.1	-0.56206	0.570034	0.150407	-3.73692	0.000186288	0.0309634
ENSG00000258768.2	-0.569953	0.565552	0.15321	-3.72007	0.000199164	0.0309634
ENSG00000223653.5	-0.515551	0.597171	0.139474	-3.69639	0.000218687	0.0318549
ENSG00000227253.3	-0.479071	0.619358	0.130819	-3.66209	0.000250168	0.0318549
ENSG00000179523.4	-0.510023	0.600482	0.140808	-3.62211	0.000292215	0.0318549
ENSG00000257319.1	0.489639	1.63173	0.135218	3.62112	0.000293332	0.0318549
ENSG00000279295.1	0.50362	1.6547	0.139082	3.62103	0.000293436	0.0318549
ENSG00000280278.1	0.483078	1.62106	0.133642	3.6147	0.000300693	0.0318549
ENSG00000275431.1	0.441933	1.55571	0.122306	3.61334	0.000302283	0.0318549
ENSG00000273118.1	0.465428	1.5927	0.129166	3.60332	0.000314178	0.0318549
ENSG00000231252.1	-0.562962	0.56952	0.160215	-3.5138	0.000441751	0.0415494
ENSG00000218537.1	0.442622	1.55678	0.126077	3.51074	0.000446866	0.0415494
ENSG00000276107.1	0.342474	1.40843	0.0978173	3.50116	0.000463244	0.0415494
ENSG00000229846.1	0.486271	1.62624	0.140049	3.47216	0.000516291	0.0419927
ENSG00000279130.1	0.468923	1.59827	0.135251	3.46707	0.000526171	0.0419927
ENSG00000227036.6	0.451627	1.57087	0.130415	3.46301	0.000534176	0.0419927
ENSG00000228203.6	0.422036	1.52506	0.122163	3.45468	0.000550949	0.0419927
ENSG00000234597.1	0.43456	1.54428	0.126208	3.4432	0.00057487	0.0419927
ENSG00000260743.1	0.476688	1.61073	0.138474	3.44245	0.000576473	0.0419927
ENSG00000258077.2	0.420881	1.5233	0.122714	3.42977	0.0006041	0.0419927
ENSG00000233056.2	0.347561	1.41561	0.101603	3.42076	0.000624455	0.0419927
ENSG00000258791.7	0.377331	1.45839	0.110645	3.41029	0.000648944	0.0419927
ENSG00000261002.5	-0.49624	0.608815	0.145583	-3.40865	0.000652863	0.0419927
ENSG00000259124.1	0.447535	1.56445	0.131851	3.39425	0.000688165	0.0419927
ENSG00000269836.1	0.471853	1.60296	0.139268	3.38811	0.00070377	0.0419927
ENSG00000257621.7	0.376049	1.45652	0.111245	3.38038	0.000723867	0.0419927
ENSG00000279636.2	0.376049	1.45652	0.111245	3.38038	0.000723867	0.0419927
ENSG00000281196.1	0.447853	1.56495	0.132699	3.37495	0.000738294	0.0419927
ENSG00000278390.4	-0.468816	0.625743	0.13972	-3.35539	0.000792518	0.0440036
ENSG00000248441.6	0.501491	1.65118	0.150608	3.32977	0.000869187	0.0471382
ENSG00000254138.1	0.469364	1.59898	0.1425	3.29379	0.000988467	0.0494737
ENSG00000245293.2	-0.487978	0.613867	0.148156	-3.29367	0.000988896	0.0494737
ENSG00000258081.3	0.385976	1.47105	0.117293	3.2907	0.000999372	0.0494737
ENSG00000257612.1	0.385976	1.47105	0.117293	3.2907	0.000999372	0.0494737
ENSG00000263307.1	-0.495592	0.60921	0.150846	-3.28541	0.00101833	0.0494737
